# Supplementary material for: Role of Polyamines in the Response to Salt Stress of Tomato
Source: Plants (Basel). 2023 Apr 30;12(9):1855. doi: 10.3390/plants12091855 (PMC10181493; doi:10.3390/plants12091855)
Supplement: Supplementary file 1 [file plants-12-01855-s001.zip]

Archive with 1 entries (1 files):
- plants-2340788-supplementary.pdf
